# Supplementary material for: Divergent trajectories of antiviral memory after SARS-CoV-2 infection
Source: Nat Commun. 2022 Mar 10;13:1251. doi: 10.1038/s41467-022-28898-1 (PMC8913789; doi:10.1038/s41467-022-28898-1)
Supplement: Supplementary file 3 — Supplementary Data 1 [file 41467_2022_28898_MOESM3_ESM.xlsx]

## Sheet: Supplementary Data 1
Supplementary Data 1. Raw data and summary table for proliferation assay.
				CD4+ T cells																CD8+ T cells
				CD4_TP2_D28	CD4_TP6_D180	CD4_TP2_D28	CD4_TP6_D180	CD4_TP2_D28	CD4_TP6_D180	CD4_TP2_D28	CD4_TP6_D180	CD4_TP2_D28	CD4_TP6_D180	CD4_TP2_D28	CD4_TP6_D180	CD4_TP2_D28	CD4_TP6_D180	CD4_TP2_D28	CD4_TP6_D180	CD8_TP2_D28	CD8_TP6_D180	CD8_TP2_D28	CD8_TP6_D180	CD8_TP2_D28	CD8_TP6_D180	CD8_TP2_D28	CD8_TP6_D180	CD8_TP2_D28	CD8_TP6_D180	CD8_TP2_D28	CD8_TP6_D180	CD8_TP2_D28	CD8_TP6_D180	CD8_TP2_D28	CD8_TP6_D180
		PID	Disease Phenotype	PHA	PHA	S1	S1	S2	S2	M	M	NP	NP	ORF3	ORF3	ORF8	ORF8	FECT	FECT	PHA	PHA	S1	S1	S2	S2	M	M	NP	NP	ORF3	ORF3	ORF8	ORF8	FECT	FECT
		Donor_1	Mild	0.7091	0.6663	0.0182	0.0395	0.0292	0.0187	0.0014	0.009	0.0322	0.0092	0.0017	0.0145	0.0023	0.0016	0.0024	0.0044	0.723	0.6303	0.0375	0.0175	0.0058	0.0087	0.0006	0.0104	0.025	0.0071	0.004	0.0055	0.0001	0.0017	0.0023	0.0041
		Donor_2	Mild	0.491	0.5775	0.0783	0.0166	0.0887	0.0147	0.087	0.0026	0.127	0.005	0.0067	0	0.0002	0	0.0132	0.0054	0.3472	0.4038	0.046	0.0073	0.0639	0.0145	0.0721	0.0046	0.1522	0.0148	0.0157	0.0061	0	0	0.0439	0.0253
		Donor_3	Mild	0.21605	0.3989	0.62305	0.1399	0.51005	0.0557	0.13105	0.1189	0.06625	0.0501	0.25205	0.0026	0.06325	0	0.00375	0.0131	0.19173	0.28912	0.27373	0.00612	0.26273	0.00602	0.21473	0.05652	0.20573	0.07202	0.16473	0.00272	0.03343	0	0.00753	0.00062
		Donor_4	Mild	0.4765	0.4141	0.1515	0.1121	0.1445	0.1491	0.0768	0.0822	0.0112	0.0294	0	0.0002	0.0329	0.0211	0.0055	0.0158	0.5386	0.4709	0.0271	0.0304	0.0558	0.0262	0.0506	0.008	0.0106	0.0367	0	0.0002	0.0372	0.0027	0.0691	0.1099
		Donor_5	Mild	0.4723	0.5456	0.0224	0.0119	0.048	0.0041	0.0007	0	0.0086	0.0195	0.0206	0	0	0	0.0028	0	0.7335	0.5973	0.0107	0.0026	0.0175	0	0.001	0	0.0125	0.0092	0.007	0	0.0011	0	0.0055	0.0003
		Donor_6	Mild	0.5079	0.4386	0.0949	0.0765	0.1049	0.0835	0.1079	0.1136	0.1459	0.0725	0.0208	0.0041	0.0641	0.0209	0.0185	0.0124	0.5186	0.4511	0.0312	0.04	0.0135	0.0164	0.0115	0.023	0.1456	0.0622	0.0058	0.0018	0.0208	0.0027	0.0628	0.0577
		Donor_7	Mild	0.62159	0.7164	0.02829	0.0194	0.06219	0.0994	0.02909	0.0007	0.03519	0.0984	0.00549	0	0	0	0.00179	0	0.663	0.6968	0.0134	0.0071	0.01	0.0214	0.0011	0.0011	0.0677	0.0174	0.0014	0	7.42e-05	0	0.0148	0.0062
		Donor_8	Mild	0.12978	0.5675	0.00508	0.1195	0.00878	0.1755	0.04348	0.3525	0.02898	0.3235	9e-05	0.036	0.00024	0.0034	0.00037	0.0052	0.153	0.4005	0.0057	0.0331	0.0004	0.0696	0.015	0.0852	0.0195	0.2275	0	0.0147	0	0	0	0.029
		Donor_9	Mild	0.5666	0.5651	0.2026	0.1771	0.1966	0.2191	0.2906	0.0456	0.2136	0.2191	0.0313	0.0144	0.0065	0	0.0058	0.0103	0.4556	0.5155	0.0963	0.0184	0.0413	0.0144	0.0928	0.0026	0.0804	0.0145	0.0183	0.0009	0.0058	0.0003	0.0702	0.0411
		Donor_10	Mild	0.5833	0.6967	0.6823	0.3717	0.6473	0.2627	0.4093	0.1067	0.5003	0.2577	0.2333	0.0309	0.0647	0.0057	0.0163	0.0018	0.5119	0.6394	0.3399	0.0488	0.0507	0.032	0.0175	0.0024	0.1019	0.0218	0.1189	0.0027	0.0724	0.0014	0.3099	0.0091
		Donor_11	Mild	0.5436	0.8325	0.1146	0.0087	0.0969	0.0196	0.2636	0.0618	0.1706	0.0392	0.0402	0.0181	0.0023	0.0282	0.0043	0.0041	0.7849	0.9293	0.1419	0.0195	0.03	0.0187	0.0578	0.0317	0.0652	0.0539	0.0476	0.0714	0.0003	0.0181	0.0192	0.0041
		Donor_12	Mild	0.6751	0.753	0.1011	0.0399	0.1651	0.172	0.001	0.101	0.0391	0.175	0.0002	0.112	0	0.0251	0.0006	0.01	0.8803	0.82235	0.0556	0.00825	0.0301	0.03955	0	0.00255	0.0324	0.12435	0.0026	0.05105	0	0.00165	0.0001	0.00695
		Donor_13	Mild	0.478	0.4702	0.0004	0.1332	0.0012	0.0546	0	0.0762	0	0.0615	0	0.0279	0	0.0006	0	0.0203	0.597	0.6079	0.0163	0.4799	0	0.1769	0	0.3559	0	0.2779	0	0.1809	0	0.0011	0	0.0074
		Donor_14	Mild	0.577	0.7175	0.116	0.2065	0.156	0.1305	0.0264	0.1915	0.0964	0.3445	0.0181	0.1345	0.0019	0	0.0224	0.0894	0.77616	0.68058	0.09656	0.06388	0.08956	0.14858	0.01636	0.10058	0.10416	0.16558	0.01416	0.04378	0.00096	1e-05	0.02266	0.12558
		Donor_15	Mild	0.2434	0.6329	0.2844	0.5319	0.6414	0.6069	0.0909	0.1539	0.0994	0.4529	0.0004	0.0027	0.0715	0.023	0.0011	0.0024	0.419	0.7626	0.0955	0.0233	0.161	0.0815	0.0862	0.0177	0.1	0.0529	0.0012	0	0.0049	0	0.0008	0.002
		Donor_16	Mild	Not tested	Not tested	0.0667	0.2242	0.0028	0.2492	0.0014	0.2052	0.0019	0.1352	0.0041	0.0218	Not tested	Not tested	Not tested	Not tested	Not tested	Not tested	0	0.04776	0	0.01716	0	0.01596	0.048	0.11276	0	0.00886	Not tested	Not tested	Not tested	Not tested
		Donor_17	Mild	0.3901	0.5153	0.3741	0.0973	0.5821	0.1413	0.5821	0.0897	0.3301	0.0321	0.1851	0.0403	0.0157	0.0008	0	0.0127	0.22846	0.3575	0.12246	0.0149	0.38546	0.0145	0.32946	0.0174	0.53346	0.009	0.10146	0.0007	0.00286	0.0001	0.00016	0.0005
		Donor_18	Mild	0.3757	0.6464	0.1057	0.011	0.1917	0.0098	0.1387	0	0.2727	0.002	0.0301	0.003	0	0.0067	Not tested	Not tested	0.45543	0.7267	0.02513	0.0168	0.03593	0.0149	0.02363	0.0014	0.08133	0.0029	0.01543	0.009	0	0	Not tested	Not tested
		Donor_19	Mild	0.5121	0.7773	0.5841	0.1063	0.4291	0.1273	0.1371	0	0.4511	0.0017	0.0341	0	0.2291	0.0311	Not tested	Not tested	0.7899	0.9042	0.1869	0	0.2379	0.0074	0.022	0	0.2569	0.0033	0.0394	0	0.1989	0	Not tested	Not tested
		Donor_20	Mild	0.3817	0.5802	0.2357	0.3282	0.6797	0.4562	0.4097	0.2442	0.5867	0.2122	0.1447	0.1612	0.0001	0.0069	0	0	0.102	0.1885	0.107	0.0687	0.428	0.1195	0.0692	0.0516	0.347	0.0453	0.111	0.0214	0.0008	0.0012	0.022	0.0625
		Donor_21	Mild	0.17176	0.36107	0.00396	0.04037	0.00022	0.00877	-2e-05	0.01447	0.00196	0.00207	0	0.00847	0.00035	0	0.00086	0	0.197	0.27709	0.0027	0.01639	0	7e-05	0	0.00709	0	0.00059	0	0.00519	0	0.00039	0	0
		Donor_22	Mild	0.2892	0.5644	0.0863	0.2844	0.2302	0.2734	0.1412	0.1984	0.0795	0.0161	0.0046	0.0237	0.0076	0	0.0551	0.021	0.2771	0.4433	0.0148	0.0163	0.0734	0.0908	0.0038	0.0056	0.0172	0	0	0.0006	0.0017	0	0.0405	0.031
		Donor_23	Mild	0.0206	0.3385	0.00041	0	0.0022	0	0.00093	0	0.0004	0.2305	0	0	0	0	0.0088	0	0.0319	0.4189	0	0	0	0	0	0	0	0.1949	0	0.0001	0	0	0	0
		Donor_24	Mild	0.0748	0.2166	0.015	0.3336	0.0531	0.2956	0.0084	0.0711	0	0.0255	0	0.0082	0	0.0196	0	0.0299	0.09	0.0863	0	0.0528	0.0168	0.0255	0.0664	0.0105	0	0.0041	0	0.0051	0	0.0002	0	0.1253
		Donor_25	Mild	0.525	0.50107	0.271	0.00967	0.181	0.01467	0.135	0.01797	0.1	0.01447	0.0369	0.00237	0.0018	0	0.0427	0.00257	0.478	0.47939	0.161	0.00119	0.018	0.00129	0.0073	0.00229	0.306	0.00679	0.0091	0.00209	0.00025	0	0.0356	0.00109
		Donor_26	Mild	0.3059	0.4439	0.0246	0.0384	0.1029	0.0585	0.0577	0.073	0.0723	0.1209	0.0042	0.0002	0.0015	0.011	0.0031	0.0005	0.2569	0.4647	0.0139	0.0122	0.0353	0.011	0.015	0.0128	0.0285	0.0331	0.0004	0.0007	0.0011	0.0029	0.0059	0.0011
		Donor_27	Mild	0.2458	0.2239	0.1688	0.04	0.2228	0.1029	0.0107	0.0352	0.0858	0.0581	0.0244	0.0368	0	0.0059	0	0.0019	0.1776	0.2229	0.0243	0.0038	0.0781	0.0171	0.013	0.001	0.2266	0.014	0.0422	0.003	0.0013	0	0.0435	0.0204
		Donor_28	Mild	0.363	0.2116	0.326	0.0353	0.421	0.0333	0.368	0.008	0.167	0.0088	0.0753	0.0028	0.0012	0.008	0.0071	0	0.3969	0.2547	0.1709	0.0182	0.093	0.011	0.0668	0.001	0.3279	0.0188	0.0101	0.0006	0.0001	0	0.0078	0
		Donor_29	Mild	0.3943	0.5833	0.1203	0.0166	0.0839	0.0191	0.1483	0.0019	0.1913	0.0243	0.0051	0.0075	0.0007	0	0.0075	0.0003	0.382	0.5458	0.0143	0.0101	0.0138	0.0013	0.0138	0.0002	0.0565	0.0032	0.00049	0.0009	7.23e-05	0.0002	0.0388	0.0006
		Donor_30	Mild	0.21508	0.3694	0.02168	0.0015	0.01998	0.0061	0.00988	0.0006	0.01008	0.0029	0.00258	0.0004	0.00038	0	0	0.0008	0.237933	0.3438	0.0141329	0	0.0399329	0.013	0.0122329	0.0005	0.0583329	0.0017	0.0049329	0	0.0024329	0	0.0005929	0
		Donor_31	Mild	0.35766	0.63533	0.07226	0.00203	0.09466	0.01563	0.05216	0	0.07156	0.01193	0.02496	0.00633	0.01346	0.00063	0.00186	0.00053	0.43177	0.67939	0.01737	0.00079	0.02177	0.00119	0.00797	0.0001	0.15077	0.00909	0.08357	0.00099	0.00056	0.00039	0.02097	0.01309
		Donor_32	Mild	0.4099	0.43086	0.078	0.01516	0.0308	0.00256	0.0058	0.00032	0.0195	0.00726	0.0207	0.00166	0	0.00236	0	0.00055	0.263929	0.35362	0.0386288	0.00092	0.0042288	0.00082	0.0005688	0	0.0674288	0.01132	0.0055288	0.00017	0	0.00027	0.0437288	0.02702
		Donor_33	Mild	0.583	0.4947	0.158	0.0222	0.16	0.0107	0.141	0.0375	0.159	0.016	0.0033	0.0074	0.0111	0.0027	0.0316	0.0456	0.589	0.8515	0.0222	0.006	0.0057	0	0.0033	0.0002	0.0684	0.0182	0	0	0.0009	0.0125	0.098	0.1155
		Donor_34	Mild	0.59229	0.6865	0.44529	0.2055	0.50629	0.2075	0.33729	0.0025	0.02899	0.1715	0.12029	0.0061	0.11429	0.0628	0.04789	0	0.71987	0.853	0.26887	0.183	0.38587	0.0437	0.20687	0.00073	0.26087	0.118	0.12587	0.004	0.00417	0.0208	0.00587	0
		Donor_35	Mild	0.8238	0.4879	0.2558	0.0111	0.1708	0.0433	0.5338	0.0296	0.2698	0.0295	0.0666	0.0051	0.0177	0	0.0648	0.0054	0.85368	0.7831	0.04188	0.0067	0.04458	0.0206	0.03668	0.0067	0.15668	0.0312	0.03008	0.0058	0.00588	0.0047	0.03208	0.0032
		Donor_36	Mild	0.6891	0.1851	0.1381	0.0092	0.1271	0.0106	0.3141	0.009	0.1721	0.0363	0.0328	0.0019	0.0218	0.0056	0.0409	0.0308	0.6999	0.4745	0.0549	0.0278	0.0073	0.0189	0.028	0.0253	0.1029	0.0434	0.0079	0.0094	0.0021	0.0112	0.1539	0.1025
		Donor_37	Mild	0.645	0.637	0.315	0.0033	0.574	0.0071	0.1	0	0.281	0.0028	0.007	0	0	0	0	0	0.61954	0.7716	0.07954	0.0088	0.19854	0.0084	0.09384	0	0.71754	0.0351	0.00554	0.0002	0.00094	0	0.06524	0
		Donor_38	Mild	0.452	0.1872	0.00079	0.0039	0.00096	0.0024	0.00017	0.0001	0.00042	0.0017	0.0018	0.004	0.00066	0.0007	0.00068	0.0043	0.715	0.5136	0.00025	0.0032	0.0022	0.0052	0.00076	0	0	0.007	0.00048	0.0077	0.0005	0.0027	0.002	0.0045
		Donor_39	Mild	0.4367	0.53323	0.0957	0.00153	0.2707	0.01043	0.1127	0.00383	0.0838	0.00563	0.0301	0.00133	0.0001	-3e-05	0	0	0.4995	0.8409	0.0351	0.0052	0.0961	0.0128	0.0347	0.00084	0.1465	0.0038	0.0037	0.0035	0	6e-05	0.0137	0.0172
		Donor_40	Mild	0.3009	0.4374	0.1619	0.0288	0.1059	0.0176	0.1709	0.0556	0.0892	0.0242	0.0505	0.0015	0	0	0.0018	0	0.4008	0.6989	0.0322	0.0078	0.0154	0.0025	0.0152	0.0029	0.1718	0.0147	0.0383	0	0.0002	0	0.0332	0.0011
		Donor_41	Mild	0.3471	0.8156	0.5371	0.4016	0.3441	0.3756	0.1981	0.0082	0.4071	0.3246	0.0605	0.0215	0.065	0.0331	0.0114	0.0031	0.3221	0.774	0.1231	0.0236	0.1731	0.0662	0.0324	5.62e-05	0.1461	0.0293	0.0206	0.0069	0.0072	0.00049	0.1121	0.0212
		Donor_42	Mild	0.2664	0.63486	0.0861	0.01996	0.1234	0.02906	0.0236	0.00085	0.0692	0.00926	0	3e-05	0	0.0004	0.0087	0.00856	0.4096	0.717925	0.0361	0.0017251	0.0146	0.0028251	0	0.0002951	0.0171	0.0034251	0	7.51e-05	0	-1.9e-06	0.0269	0.0384251
		Donor_43	Mild	0.4071	0.76482	0.2201	0.13782	0.2881	0.07322	0.1091	0.00322	0.1441	0.00162	0.0251	0.00036	0.0089	0	0.0181	0.00049	0.532	0.836	0.0458	0.0272	0.0835	0.0051	0.0037	8.11e-05	0.0733	0.00059	0	0.00038	0	8.61e-05	0.136	0.00015
		Donor_44	Mild	0.5476	0.47985	0.1686	0.01215	0.0877	0.00645	0.1596	0.00081	0.0628	0.04105	0.0347	0.00625	0.0092	0	0.0178	0.01215	0.5839	0.354	0.0867	0.00048	0.0476	0.0018	0.0286	0	0.097	0.0093	0.0315	0.0046	0	0	0.0192	0.0096
		Donor_45	Mild	0.1458	0.3325	0.2208	0.1685	0.2168	0.0985	0.3138	0.3105	0.3138	0.3615	0.0618	0.011	0.0302	0.0003	0.0011	0.0005	0.1685	0.3468	0.0482	0.0915	0.1035	0.0103	0.0285	0.0387	0.0633	0.0605	0.0135	0.0036	0.0047	0	0.0401	0.0537
		Donor_46	Mild	0.6023	0.8669	0.5323	0.3239	0.4733	0.1429	0.6463	0.2619	0.3023	0.2189	0.0381	0	0.0172	0.0111	0.0218	0.0006	0.583	0.9281	0.225	0.0512	0.134	0.007	0.287	0.0014	0.671	0.1941	0.0501	0	0.0076	0.0025	0.1	0.0263
		Donor_47	Mild	0.1356	0.7478	0	0.1058	0	0.1148	0.2606	0.0365	0.1696	0.0861	0.0356	0.0099	0	0	0	0.0061	0.1051	0.7809	0	0.0182	0	0.0596	0.0382	0.0061	0.2401	0.2569	0.0082	0.0077	0	0.0004	0	0.0072
		Donor_48	Mild	0.2414	0.7401	0.3684	0.2531	0.4084	0.2321	0.0701	0.0762	0.1244	0.1651	0.1814	0.061	0	0	0.0228	0.003	0.3495	0.7834	0.0183	0.0163	0.2025	0.0217	0.1315	0.0274	0.3785	0.1214	0.0309	0.02	0.0007	0.0013	0.0052	0.0004
		Donor_49	Mild	0.4897	0.403947	0.1627	0.0216472	0.2797	0.0185472	0.1357	0.0235472	0.2127	0.0179472	0.0184	0.0022472	0.0128	0.0005372	0	0.0072472	0.42521	0.28888	0.07861	0.00688	0.09551	0.00087	0.01781	0.00148	0.22521	0.00528	0.00081	0.00047	0.00021	-2e-05	0	0.18688
		Donor_50	Asymptomatic	0.4535	0.4352	0.0194	0.016	0.0056	0.0489	0.0007	0.0004	0.026	0.008	0.0006	0.0015	0.0021	0	0	0.0008	0.4422	0.4545	0.0044	0.0016	0.0001	0.0061	0	0	0.0053	0.0044	0.0012	0.0003	0.0004	0	0.0063	0.0092
		Donor_51	Asymptomatic	0.4487	0.4214	0.0226	0.0125	0.0443	0.0309	0.0233	0.0163	0.0056	0.1744	0.0193	0.0051	0.0063	0	0.0269	0.0144	0.4184	0.3771	0.0018	0.0011	0.0078	0.0035	0	0.0047	0.0031	0.0249	0.0017	0	0	0	0.0335	0.052
		Donor_52	Asymptomatic	0.2038	0.1909	0.1378	0.0869	0.1478	0.1249	0.2488	0.2319	0.2008	0.1779	0	0.0026	0.0016	0.0221	0.0055	0.0049	0.30218	0.26514	0.06878	0.00724	0.04498	0.00914	0.03068	0.04014	0.20018	0.19014	9e-05	0.00024	0.00068	7e-05	0.06618	0.01944
		Donor_53	Asymptomatic	0.51581	0.674	0	0.12	0	0.176	0.02101	0.123	0.02771	0.272	0.00421	0.049	0.00025	0.0267	0	0.0682	0.12476	0.44347	0	0.13647	0	0.09597	0.01146	0.01027	0.07056	0.23647	0.00366	0.02317	-4e-05	0.00227	0	0.00107
		Donor_54	Asymptomatic	0.9006	0.1949	0	0.0413	0	0.0403	0.0036	0	0.0033	0.0354	0.0004	0.0241	0	0	0	0	0.9052	0.123	0	0.008	0	0.0125	0.0015	0	0.0026	0.0513	0.0016	0.0122	0.0006	0	0	0.052
		Donor_55	Asymptomatic	0.1919	0.1714	0	0.0056	0	0.0262	0.0143	0.0048	0.005	0.0586	0	0.0149	0	0.0042	0	0.0084	0.0857	0.0775	0	0.0033	0	0	0.0295	0	0.0319	0.0418	0	0.0004	0	0.0009	0	0.1155
		Donor_56	Asymptomatic	0.6394	0.8311	0.0314	0.0205	0.0376	0.0018	0.0448	0	0.058	0.0004	0.0059	0.0073	0.0013	0	0	0	0.6163	0.6744	0.0103	0.007	0.0048	0	0.0057	0	0.0536	0.0017	0.0024	0.0003	0.0007	0	0	0
		Donor_57	Asymptomatic	0.1622	0.2489	0	0	0	0	0.032	0.0304	0.0088	0.0133	0.004	0.0141	0.0013	0.0296	0	0	0.1609	0.26	0	0	0	0	0.0261	0.0234	0.0421	0.0065	0.0043	0.0191	0.0042	0.0381	0	0
		Summary (All)	Numbers tested with peptide pool	56	56	57	57	57	57	57	57	57	57	57	57	56	56	54	54	56	56	57	57	57	57	57	57	57	57	57	57	56	56	54	54
			Number positive (>1%)	56	56	47	46	45	46	44	32	46	42	30	20	16	14	16	15	56	56	44	29	39	32	37	19	49	36	21	10	5	5	29	24
			% positive (>1%)	100	100	82.4561	80.7018	78.9474	80.7018	77.193	56.1404	80.7018	73.6842	52.6316	35.0877	28.5714	25	29.6296	27.7778	100	100	77.193	50.8772	68.4211	56.1404	64.9123	33.3333	85.9649	63.1579	36.8421	17.5439	8.92857	8.92857	53.7037	44.4444
		Summary (asymptomatic)	Numbers tested with peptide pool	8	8 (19.09 - 43.52)	8	8	8	8	8	8	8	8	8	8	8	8	8	8	8	8	8	8	8	8	8	8	8	8	8	8	8	8	8	8
			Number positive (>1%)	8	8	4	6	3	6	6	4	4	6	1	4	0	3	1	2	8	8	2	1	1	2	4	3	5	5	0	3	0	1	2	4
			% positive (>1%)	100	100	50	75	37.5	75	75	50	50	75	12.5	50	0	37.5	12.5	25	100	100	25	12.5	12.5	25	50	37.5	62.5	62.5	0	37.5	0	12.5	25	50
		Summary (Mild)	Numbers tested with peptide pool	48	48	49	49	49	49	49	49	49	49	49	49	49	49	49	49	48	48	49	49	49	49	49	49	49	49	49	49	49	49	49	49
			Number positive (>1%)	48	48	43	40	42	40	38	28	42	36	29	16	16	11	15	13	48	48	42	28	38	30	33	16	44	31	21	7	5	4	27	20
			% positive (>1%)	100	100	87.7551	81.6327	85.7143	81.6327	77.551	57.1429	85.7143	73.4694	59.1837	32.6531	32.6531	22.449	30.6122	26.5306	100	100	85.7143	57.1429	77.551	61.2245	67.3469	32.6531	89.7959	63.2653	42.8571	14.2857	10.2041	8.16327	55.102	40.8163
